# Supplementary material for: Phase-Specific Variations in Lower-Limb Muscle Strength Across the Menstrual Cycle in Female Soccer Players
Source: Sports (Basel). 2026 Jun 23;14(7):257. doi: 10.3390/sports14070257 (PMC13418160; doi:10.3390/sports14070257)
Supplement: Supplementary file 1 [file sports-14-00257-s001.zip]

Archive with 1 entries (1 files):
- sports-4273300-supplementary.pdf
